# Supplementary material for: Synergistic Enhancement of Li-O2 Battery Capacity and Cycle Life Using Carbon Nanochain/Multiwall Carbon Nanotube Composites
Source: Materials (Basel). 2025 Aug 20;18(16):3897. doi: 10.3390/ma18163897 (PMC12387732; doi:10.3390/ma18163897)
Supplement: Supplementary file 1 [file materials-18-03897-s001.zip]

Archive with 1 entries (1 files):
- materials-3797189-supplementary.pdf
